# Supplementary material for: Ultra-Processed Food as Mediator of the Association between Birthweight and Childhood Body Weight Outcomes: A Retrospective Cohort Study
Source: Nutrients. 2023 Sep 27;15(19):4178. doi: 10.3390/nu15194178 (PMC10574691; doi:10.3390/nu15194178)
Supplement: Supplementary file 1 [file nutrients-15-04178-s001.zip]

Archive with 1 entries (1 files):
- nutrients-2602849-SI.pdf
